# Supplementary material for: Brain-Derived Estrogen Regulates Neurogenesis, Learning and Memory with Aging in Female Rats
Source: Biology (Basel). 2023 May 23;12(6):760. doi: 10.3390/biology12060760 (PMC10295457; doi:10.3390/biology12060760)
Supplement: Supplementary file 1 [file biology-12-00760-s001.zip]

Archive with 1 entries (1 files):
- biology-2385949-supplementary file.pdf
